# Supplementary material for: Autoantibody–Abzymes with Catalase Activity in Experimental Autoimmune Encephalomyelitis Mice
Source: Molecules. 2023 Jan 30;28(3):1330. doi: 10.3390/molecules28031330 (PMC9921166; doi:10.3390/molecules28031330)
Supplement: Supplementary file 1 [file molecules-28-01330-s001.zip]

Archive with 1 entries (1 files):
- molecules-2145865-supplementary.pdf
